# Supplementary material for: Rabies Reemergence, Central Europe, 2022–2024
Source: Emerg Infect Dis. 2026 Feb;32(2):229–32. doi: 10.3201/eid3202.251597 (PMC12928247; doi:10.3201/eid3202.251597)
Supplement: Appendix 1 — Sequences used in an investigation of rabies reemergence, Central Europe, 2022–2024. [file 25-1597-Techapp-s1.xlsx]

## Sheet: Appendix 2 Table 1
Article DOI: https://doi.org/10.3201/eid3202.251597
EID cannot ensure accessibility for supplementary materials supplied by authors. Readers who have difficulty accessing supplementary content should contact the authors for assistance.
	Rabies Reemergence, Central Europe, 2020–2024
Appendix 2
Appendix 2 Table 1. Reference sequences
Country	Id Sample	Id sample (Phylo tree)	Year of isolation	Species	County	Phylogenetic clade	This study	GenBank accession number
China	/	/	2008	Dog	/	Asian	no	FJ712193
Moldova	2560	# RV_An05_RV2560_Cattle_Mold_2021	2021	Cattle	Transnistria	C	no	OQ656654
Moldova	4127	# RV_An08_RV4127_Dog_Mold_2022	2022	Dog	Sîngerei	C	no	OQ656657
Russia	/	/	2011	Red fox	/	C	no	KC595280
Russia	/	/	2011	Red fox	/	C	no	KC595283
Russia	/	/	2011	Red fox	/	C	no	JX423812
Russia	/	/	2014	Cat	/	C	no	MF572310
Russia	/	/	2014	Red fox	/	C	no	MF572302
Ukraine	# RV_03_Vinnytska_Cat_Ukr_2021	# RV_03_Vinnytska_Cat_Ukr_2021	2021	Cat	Vinnytska	C	no	OQ627305
Ukraine	# RV_04_Vinnytska_Fox_Ukr_2021	# RV_04_Vinnytska_Fox_Ukr_2021	2021	Red fox	Vinnytska	C	no	OQ627306
Ukraine	# RV_05_Vinnytska_Fox_Ukr_2021	# RV_05_Vinnytska_Fox_Ukr_2021	2021	Red fox	Vinnytska	C	no	OQ627307
Ukraine	# RV_06_Kirovohradska_Dog_Ukr_2021	# RV_06_Kirovohradska_Dog_Ukr_2021	2021	Dog	Kirovohradska	C	no	OQ627308
Ukraine	# RV_09_Rivnenska_Cat_Ukr_2021	# RV_09_Rivnenska_Cat_Ukr_2021	2021	Cat	Rivnenska	C	no	OQ627310
Poland	/	/	1994	Raccoon dog	/	CE	no	KX148118
Poland	/	/	2020	Red fox	/	CE	no	OM542187
Poland	2344261121L_POL		2021	Red fox	Swietokrzyskie	CE	no	OM542206
Poland	2385140222P_POL	# RV_2385140222P_Dog_Pol_2022	2022	Dog	Mazovie	CE	no	OQ693952
Poland	2387140222P_POL	# RV_2387140222P_Dog_Pol_2022	2022	Dog	Mazovie	CE	no	OQ693954
Poland	2389260222L_POL	# RV_2389260222L_Fox_Pol_2022	2022	Red fox	Swietokrzyskie	CE	no	OQ693956
Poland	2397140422L_POL	# RV_2397140422L_Fox_Pol_2022	2022	Red fox	Mazovie	CE	no	OQ693961
Bosnia and Herzegovina	/	/	1986	Wolf	/	EE	no	KX148145
Greece	/	/	2012	Red fox	/	EE	no	KC011844
Hungary	/	/	1993	Red fox	/	EE	no	KX148143
Poland	/	/	1992	Red fox	/	EE	no	KX148141
Estonia	/	/	1991	No data	/	NEE	no	U43432
Hungary	/	MK598388_HUN_2013	2013	Red fox	/	NEE	no	MK598388
Hungary	94133	# RV_9433_jav_RedFox_Hun_2022	2022	Red fox	Uszka	NEE	no	OQ693994
Hungary	96437	# RV_96437_jav_Fox_Hun_2022	2022	Red fox	Kisnameny	NEE	no	OQ693997
Hungary	77670	#RV_77670_jav_Fox_Hun_2022	2022	Red fox	Botpalad	NEE	no	OQ693995
Moldova	DR1349	MW177594_MOLD_2016	2016	Cow	/	NEE	no	MW177594
Moldova	1448	# RV_An02_RV1448_Dog_Mold_2021	2021	Dog	Anenii Noi	NEE	no	OQ656651
Moldova	2230	# RV_An04_RV2230_Dog__Mold_2021	2021	Dog	Transnistria	NEE	no	OQ656653
Moldova	6027	# RV_An14_RV6027_Jackal_Mold_2022	2022	Jackal	Briceni	NEE	no	OQ656663
Poland	2254180121Zb_POL	# RV_2254180121Zb_WCat_Pol_2021	2021	Wild cat	Stubno	NEE	no	OQ693988
Poland	2257180221L_POL		2021	Red fox	Basznia Dolna	NEE	no	OQ693989
Romania	FTA29	# RV_FTA29_Fox_Rom_2012	2012	Red fox	Șinca	NEE	no	OQ656694
Romania	17139	# RV_17_Suceava_Dog_Rom_2022	2022	Dog	Suceava	NEE	no	OQ656678
Romania	CA-IDSA-16082	# RV_An22_RV16082_Fox_Rom_2022	2022	Red fox	Berezlogi	NEE	no	OQ656685
Romania	CA-IDSA-17532	# RV_An30_RV17532_Fox_Rom_2022	2022	Red fox	Sirețel	NEE	no	OQ656692
Slovakia	VB1071-2022_Dog_V.Slemence_SK	# RV_VB1071_V.Slemence_SK_Dog_SK_2022	2022	Dog	Velke Slemence	NEE	no	OQ544455
Slovakia	VB1135-2022_Fox_Rovne_SK	# RV_VB1135_Rovne_SK_Fox_SK_2022	2023	Red fox	Rovne nad Udavou	NEE	no	OQ544456
Hungary	/	U43025_HUN_1991	1991	/	/	Russia / D	no	U43025
Romania	FTA84	# RV_FTA84_Dog_Rom_2014	2014	Dog	Cerașu	Russia / D	no	OQ656699
Romania	FTA63	# RV_FTA63_Fox_Rom_2015	2015	Red fox	Maneciu	Russia / D	no	OQ656698
Russia	/	/	2008	Red fox	/	Russia / D	no	KJ958267
Russia	/	/	2008	Red fox	/	Russia / D	no	KJ958270
Russia	/	/	2009	Red fox	/	Russia / D	no	MF463001
Russia	/	/	2014	Raccoon dog	/	Russia / D	no	MF572307

## Sheet: Appendix 2 Table 2
Article DOI: https://doi.org/10.3201/eid3202.251597
EID cannot ensure accessibility for supplementary materials supplied by authors. Readers who have difficulty accessing supplementary content should contact the authors for assistance.
	Rabies Reemergence, Central Europe, 2022–2024
Appendix 2
Appendix 2 Table 2. Sequences from this study
Country	Id Sample	Id sample (Phylo tree)	Year of isolation	Species	County	Phylogenetic clade	This study	GenBank accession number
Poland	2412181023L_POL	>RV_2412181023L_POL_2023	2023	fox		Europe Russia (NEE)	Yes	PX443910
Poland	2410180923L_POL	>RV_2410180923_L_POL_2023	2023	fox		Europe Russia (NEE)	Yes	PX443913
Poland	2413181023L_POL	>RV_2413181023L_POL_2023	2023	fox		Europe Russia (NEE)	Yes	PX443911
Poland	2414181023P_POL	>RV_2414181023P_POL_2023	2023	dog		Europe Russia (NEE)	Yes	PX443914
Poland	2415181223L_POL	>RV_2411181023L_POL_2023	2023	fox		Europe Russia (NEE)	Yes	PX443912
Poland	2444061124L_POL_LB	>2444061124L_LB_fox_POL_2024	2024	fox		Russia C	Yes	PX443904
Poland	24420611_L_POL_LB	>24420611_L_LB_fox_POL_2024	2024	fox		Russia C	Yes	PX443903
Poland	2440061124K_POL_LB	>2440061124K_LB_cat_POL_2024	2024	cat		Russia C	Yes	PX443902
Poland	2424061024J_POL_LB	>2424061024J_Lb_fox_POL_2024	2024	raccon dog		Russia C	Yes	PX443900
Poland	2448061024_K_POL_LB	>2448061024_K_cat_LB_POL_2024	2024	cat		Russia C	Yes	PX443901
Poland	2436061124L_POL_LB	>RV_2436061124L_LB_Fox_POL_2024	2024	fox		Russia C	Yes	PX443906
Poland	2438061124L_POL_LB	>2438061124L_LB_Fox_POL_2024	2024	fox		Russia C	Yes	PX443908
Poland	2443061124_Sr_POL_LB	>2443061124_Sr_LB_deer_POL_2024	2024	deer		Russia C	Yes	PX446292
Poland	2437061124L_POL_LB	>RV_2437061124L_LB_Fox_POL_2024	2024	fox		Russia C	Yes	PX443907
Poland	2423180924L_POL_PK	>RV_2423180924L_PK_Fox_POL_2024	2024	fox		Europe Russia (NEE)	Yes	PX443909
Romania	1	>RV_01_Fox_ROM_2023	2023	fox		Europe Russia (NEE)	Yes	PX441869
Romania	2	>RV_02_Fox_ROM_2023	2023	fox		Europe Russia (NEE)	Yes	PX441870
Romania	10	>RV_10_Dog_ROM_2023	2023	dog		Europe Russia (NEE)	Yes	PX441871
Romania	13	>RV_13_Fox_ROM_2023	2023	fox		Europe Russia (NEE)	Yes	PX441872
Romania	15	>RV_15_Dog_ROM_2023	2023	dog		Europe Russia (NEE)	Yes	PX441873
Romania	16	>RV_16_Fox_ROM_2023	2023	fox		Europe Russia (NEE)	Yes	PX441874
Romania	17	>RV_17_Fox_ROM_2023	2023	fox		Europe Russia (NEE)	Yes	PX441875
Romania	20	>RV_19_Dog_ROM_2023	2023	cattle		Europe Russia (NEE)	Yes	PX441876
Romania	38	>RV38_Fox_ROM_2023	2023	fox		Europe Russia (NEE)	Yes	PX441877
Romania	39	>RV_39_Dog_ROM_2023	2023	dog		Europe Russia (NEE)	Yes	PX441878
Romania	44	>RV_44_Cattle_ROM_2023	2023	cattle		Europe Russia (NEE)	Yes	PX441879
Romania	45	>RV_45_Fox_ROM_2023	2023	fox		Europe Russia (NEE)	Yes	PX441880
Romania	10602	>RV_R1_Dog_10602_ROM_2024	2024	dog		Europe Russia (NEE)	Yes	PX441856
Romania	10643	>RV_R3_Fox_10643_ROM_2024	2024	fox		Europe Russia (NEE)	Yes	PX441857
Romania	13355	>RV_R4_Fox_13355_ROM_2024	2024	fox		Europe Russia (NEE)	Yes	PX441858
Romania	13565	>RV_R5_Cattle_13565_ROM_2024	2024	cattle		Europe Russia (NEE)	Yes	PX441859
Romania	10344	>RV_R6_Cattle_10344_ROM_2024	2024	cattle		Europe Russia (NEE)	Yes	PX441860
Romania	14295	>RV_R8_Cattle_14295_ROM_2024	2024	cattle		Europe Russia (NEE)	Yes	PX441861
Romania	10830	>RV_R11_Fox_10830_ROM_2024	2024	fox		Europe Russia (NEE)	Yes	PX441862
Romania	11030	>RV_R12_Cattle_11030_ROM_2024	2024	cattle		Europe Russia (NEE)	Yes	PX441863
Romania	11700	>RV_R13_Fox_11700_ROM_2024	2024	fox		Europe Russia (NEE)	Yes	PX441864
Romania	13929	>RV_R14_Dog_13929_ROM_2024	2024	dog		Russia C	Yes	PX441865
Romania	10508	>RV_R16_Fox_10508_ROM_2024	2024	fox		Europe Russia (NEE)	Yes	PX441866
Romania	12633	>RV_R17_Dog_12633_ROM_2024	2024	dog		Europe Russia (NEE)	Yes	PX441867
Romania	13152	>RV_R19_Dog_13152_ROM_2024	2024	dog		Europe Russia (NEE)	Yes	PX441868
Moldava	m2	>RV_M02_Fox_MOLD_2023	2023	fox		Russia C	Yes	PX441847
Moldava	m5	>RV_M05_Dog_MOLD_2023	2023	dog		Russia C	Yes	PX441852
Moldava	m7	>RV_M07_Dog_MOLD_2023	2023	dog		Russia C	Yes	PX441848
Moldava	m8	>RV_M08_Marten_MOLD_2023	2023	marten		Europe Russia (NEE)	Yes	PX441845
Moldava	m9	>RV_M09_Fox_MOLD_2023	2023	fox		Europe Russia (NEE)	Yes	PX441846
Moldava	m10	>RV_M10_Cat_MOLD_2023	2023	cat		Russia C	Yes	PX441855
Moldava	m11	>RV_M11_Cattle_MOLD_2023	2023	cattle		Russia C	Yes	PX441850
Moldava	m14	>RV_M14_Cat_MOLD_2023	2023	cat		Europe Russia (NEE)	Yes	PX441843
Moldava	5985	>RV_M1_Cattle_5985_MOLD_2024	2024	cattle		Russia C	Yes	PX441853
Moldava	6531	>RV_M2_Cattle_6531_MOLD_2024	2024	cattle		Russia C	Yes	PX441851
Moldava	7268	>RV_M3_Dog_7268_MOLD_2024	2024	dog		Europe Russia (NEE)	Yes	PX441842
Moldava	5415	>RV_M6_Dog_5415_MOLD_2024	2024	dog		Europe Russia (NEE)	Yes	PX441844
Moldava	6881	>RV_M8_Fox_6881_MOLD_2024	2024	fox		Russia C	Yes	PX441849
Moldava	7678	>RV_M9_Cattle_7678_MOLD_2024	2024	cattle		Russia C	Yes	PX441854
Ukraine	1	>RV_01_Fox_UKR_2022	2022	fox	Lvivska	Europe Russia (NEE)	Yes	PX441891
Ukraine	3	>RV_03_Fox_UKR_2022	2022	fox	Lvivska	Europe Russia (NEE)	Yes	PX441883
Ukraine	4	>RV_04_Dog_UKR_2022	2022	dog	Lvivska	Europe Russia (NEE)	Yes	PX441884
Ukraine	5	>RV_05_Marten_UKR_2022	2022	marten	Lvivska	Europe Russia (NEE)	Yes	PX441881
Ukraine	8	>RV_08_Dog_UKR_2022	2022	dog	Lvivska	Europe Russia (NEE)	Yes	PX441882
Ukraine	9	>RV_09_Cat_UKR_2022	2022	кіт	Lvivska	Europe Russia (NEE)	Yes	PX441885
Ukraine	10	>RV_10_Dog_UKR_2022	2022	dog	Lvivska	Europe Russia (NEE)	Yes	PX441890
Ukraine	11	>RV_11_Fox_UKR_2022	2022	fox	Zakarpatska	Europe Russia (NEE)	Yes	PX441886
Ukraine	12	>RV_12_Dog_UKR_2022	2022	dog	Zakarpatska	Europe Russia (NEE)	Yes	PX441887
Ukraine	13	>RV_14_Dog_UKR_2023	2022	dog	Zakarpatska	Europe Russia (NEE)	Yes	PX441888
Ukraine	16	>RV_16_Cat_UKR_2023	2023	cat	Volynska	Russia C	Yes	PX441893
Ukraine	17	>RV_17_Fox_UKR_2023	2023	fox	Volynska	Europe Russia (NEE)	Yes	PX441889
Ukraine	18	>RV_18_Fox_UKR_2023	2023	fox	Volynska	Russia C	Yes	PX441892
Ukraine	19	>RV_19_Fox_UKR_2023	2023	fox	Volynska	Russia C	Yes	PX441894
Hungary	2023/103712 jav	>RV_101073_jav_HUN_2023	2023	dog		Europe Russia (NEE)	Yes	PX442656
Hungary	2023/99476 jav	>RV_99476_jav_HUN_2023	2023	fox		Europe Russia (NEE)	Yes	PX442659
Hungary	ÁDI/2024/0020755	>ADI_0020755_HUN_2024	2024	Fox		Europe Russia (NEE)	Yes	PX442654
Hungary	ÁDI/2024/0014874	>ADI_0014874_HUN_2024	2024	Fox		Europe Russia (NEE)	Yes	PX442655
Hungary	ÁDI/2024/0063505	>ADI_0063505_HUN_2024	2024	Fox		Europe Russia (NEE)	Yes	PX442657
Hungary	2024/7288f	>RV_7288f_HUN_2024	2024	cat		Europe Russia (NEE)	Yes	PX442658
Hungary	ÁDI/2024/0095444	>ADI_0095444_HUN_2024	2024	Fox		Europe Russia (NEE)	Yes	PX442660
Hungary	2024/5745	>RV_5745_HUN_2024	2024	fox		Europe Russia (NEE)	Yes	PX442661
Slovakia	RV1_Fox_Slovk_2024	>RV1_Fox_Slovk_2024	2024	fox		Europe Russia (NEE)	Yes	PV178704
